# Supplementary material for: Pleiotropic Impacts of Macrophage and Microglial Deficiency on Development in Rats with Targeted Mutation of the Csf1r Locus
Source: J Immunol. 2018 Sep 24;201(9):2683–99. doi: 10.4049/jimmunol.1701783 (PMC6196293; doi:10.4049/jimmunol.1701783)
Supplement: Data Supplement [file JI_1701783.zip]

Archive with 3 entries (3 files):
- JI_1701783_Supplemental_Figures_1.pdf
- JI_1701783_Supplemental_Table_1.xlsb
- manifest.xml
